# Supplementary material for: The Impact of Periodontal Therapy on Disease Activity in Patients with Rheumatoid Arthritis and Concomitant Periodontitis: A Systematic Review and Meta-Analysis
Source: J Clin Med. 2026 Jun 30;15(13):5099. doi: 10.3390/jcm15135099 (PMC13362638; doi:10.3390/jcm15135099)
Supplement: Supplementary file 1 [file jcm-15-05099-s001.zip]

Archive with 6 entries (6 files):
- File_S1_Search_strategy.pdf
- File_S2_Equations.pdf
- File_S3_HKSJ_sensitivity.pdf
- File_S4_PRISMA_2020_checklist.pdf
- Table_S1_Summary_of_findings.pdf
- Table_S2_excluded_studies_JCM-2-2.pdf
